# Supplementary material for: Machine Learning Assisted Prediction of Power Conversion Efficiency of All-Small Molecule Organic Solar Cells: A Data Visualization and Statistical Analysis
Source: Molecules. 2022 Sep 11;27(18):5905. doi: 10.3390/molecules27185905 (PMC9502131; doi:10.3390/molecules27185905)
Supplement: Supplementary file 1 [file molecules-27-05905-s001.zip]

Archive with 1 entries (1 files):
- molecules-1894592-supplementary.pdf
